# Supplementary material for: Mediation analysis of time‐to‐event endpoints accounting for repeatedly measured mediators subject to time‐varying confounding
Source: Stat Med. 2019 Aug 14;38(24):4828–40. doi: 10.1002/sim.8336 (PMC6852414; doi:10.1002/sim.8336)
Supplement: Supplementary file 1 — SIM_8336‐Supp‐0001‐Supplementary_Material.zip [file SIM-38-4828-s001.zip]

Archive with 4 entries (4 files):
- LongitudinalMediator-NovoNordisk-Vansteelandt_8_SM.pdf
- LongitudinalMediator-NovoNordisk-Vansteelandt_8_SM.tex
- simdata-04MAR2019.xpt
- vansteelandt.sas
