# Supplementary material for: Mediation analysis of time‐to‐event endpoints accounting for repeatedly measured mediators subject to time‐varying confounding
Source: Stat Med. 2019 Aug 14;38(24):4828–40. doi: 10.1002/sim.8336 (PMC6852414; doi:10.1002/sim.8336)
Supplement: Supplementary file 1 — SIM_8336‐Supp‐0001‐Supplementary_Material.zip [file SIM-38-4828-s001.zip › LongitudinalMediator-NovoNordisk-Vansteelandt_8_SM.tex]

\documentclass[12pt]{article}
%\documentclass[jou,natbib]{apa6}

\usepackage{color} % Allow text colors
%\usepackage[margins]{/Users/stijnvansteelandt/Downloads/trackchanges-0.7.0/LatexPackage/trackchanges}

\usepackage{amssymb,epsfig}
\usepackage{graphics}
\usepackage{graphicx}
%\usepackage{color}
%\usepackage{colordvi}
%\usepackage{epsfig}
%\usepackage{pause}
\usepackage[round,sort]{natbib}
%\usepackage{apalike}
%\usepackage{jabbrv}
\usepackage{booktabs}

\textwidth16cm
\textheight21cm
\oddsidemargin0cm
\topmargin-15mm

\usepackage{tikz}
\usetikzlibrary{arrows,automata,positioning}
\usepackage{graphicx}
\tikzstyle{ov}=[shape=rectangle,
        draw=black!50,
        thick,
        minimum width=0.7cm,
        minimum height=0.7cm]

\tikzstyle{av}=[shape=rectangle,
        draw=black!50,
        fill=black!10,
        thick,
        minimum width=0.7cm,
        minimum height=0.7cm]

\tikzstyle{lv}=[shape=circle,draw=black!50,thick]


\newcommand{\bea}{\begin{eqnarray}}
\newcommand{\eea}{\end{eqnarray}}
\newcommand{\nn}{\nonumber}
\newcommand{\ind}{\perp\!\!\!\perp\,}
\newcommand{\nind}{\perp\!\!\!\perp\!\!\!\!\!\!\!/\;}
\newcommand{\cald}{{\cal D}}
\newcommand{\calt}{{\cal T}}
\newcommand{\cals}{{\cal S}}
\newcommand{\caln}{{\cal N}}
\newcommand{\cale}{{\cal E}}
\newcommand{\calx}{{\cal X}}
\newcommand{\calz}{{\cal Z}}
\newcommand{\calw}{{\cal W}}
\newcommand{\lam}{\lambda}
\newcommand{\Lam}{\Lambda}
\newcommand{\bfN}{{\bf N}}
\newcommand{\bfY}{{\bf Y}}
\newcommand{\bfI}{{\bf I}}
\newcommand{\bfy}{{\bf y}}
\newcommand{\bfz}{{\bf z}}
\newcommand{\bfX}{{\bf X}}
\newcommand{\bfx}{{\bf x}}
\newcommand{\sx}{{\sigma_X}}
\newcommand{\sz}{{\sigma_Z}}
\newcommand{\es}{{\emptyset}}
\newcommand{\bmu}{{\mbox{\boldmath $\mu$}}}
\newcommand{\bSigma}{{\mbox{\boldmath $\Sigma$}}}
\newcommand{\ld}{\ldots}
\newcommand{\N}{I\!\! N}
\newcommand{\R}{I\!\! R}
\newcommand{\li}{\rightarrow\!\!\!\!\!\!/ \;\;}
\newcommand{\An}{\mbox{An}}
\newcommand{\Aan}{\mbox{\small An}}
\newcommand{\an}{\mbox{an}}
\newcommand{\aan}{\mbox{\footnotesize An}}
\newcommand{\de}{\mbox{de}}
\newcommand{\ccl}{\mbox{\small cl}}
\newcommand{\cl}{\mbox{cl}}
\newcommand{\nd}{\mbox{nd}}
\newcommand{\nnd}{\mbox{\small nd}}
\newcommand{\Cl}{\mbox{cl}}
\newcommand{\Pa}{\mbox{pa}}
\newcommand{\Ppa}{\mbox{\small pa}}
\newcommand{\bd}{\mbox{bd}}
\newcommand{\ch}{\mbox{ch}}
\newcommand{\bbd}{\mbox{\small bd}}
\newcommand{\bsl}{\backslash}
\newcommand{\calg}{{\cal G}}
\newcommand{\G}{{\cal G}}
\newcommand{\V}{{\cal V}}
\newcommand{\E}{{\cal E}}
\newcommand{\h}{{\cal H}}
\newcommand{\M}{{\cal M}}
\newcommand{\HH}{I\!\!H}
\newcommand{\mo}{{-1}}
\newcommand{\und}{\quad\quad\mbox{ and }\quad\quad}
\newcommand{\Ra}{{\Rightarrow}}
\newcommand{\ra}{{\rightarrow}}
\newcommand{\ex}{{\em {\color[named]{Red} (exercise)}}}
%\newcommand{\cl}{{\rm cl}}
\newcommand{\cip}{\perp\!\!\!\perp}

\newtheorem{defi}{Definition}
\newtheorem{theo}[defi]{Theorem}
\newtheorem{corol}[defi]{Corollary}
\newtheorem{lem}[defi]{Lemma}
\newtheorem{prop}[defi]{Proposition}
\newtheorem{rem}[defi]{Remark}
\newtheorem{ass}[defi]{Assumption}

\parindent12pt

\begin{document}

\title{Mediation analysis of time-to-event endpoints \\ accounting for repeatedly measured mediators \\ subject to time-varying confounding: \\ Supplementary Materials}
%\nodate
% List of authors, with corresponding author marked by asterisk
\author{Stijn Vansteelandt,\\
% Author addresses
\textit{Ghent University, Belgium}\\ \textit{and London School of Hygiene and Tropical Medicine, U.K.}
\\[2pt]
{stijn.vansteelandt@ugent.be}\\
Martin Linder,\\
\textit{Novo Nordisk, Denmark}\\
Sjouke Vandenberghe, \\
\textit{Ghent University, Belgium}\\
Johan Steen,\\
\textit{Ghent University Hospital, Belgium}\\
and Jesper Madsen\\
\textit{Novo Nordisk, Denmark}
}

\date{}
% Running headers of paper:
\maketitle

\bigskip \setlength{\parindent}{0.3in} \setlength{\baselineskip}{24pt}

% Add a footnote for the corresponding author if one has been
% identified in the author list
%\footnotetext{To whom correspondence should be addressed.}

\section*{Web Appendix A: Identification and interpretation}
In this Appendix, we demonstrate identification of the so-called path-specific effect via $M_1,M_2, ...$ under the assumptions embodied in the causal diagram of Figure \ref{dag}, where for simplicity we have dropped baseline covariates $L_0$ as well as measurements after the first two visits. All results given below generalize under a more general \emph{complete} causal diagram (i.e. a causal diagram that includes all possible directed edges that follow the assumed temporal ordering of the observed variables) that may also include baseline covariates $L_0$ and/or measurements for more than two study visits.
% All results given below hold under the more general causal diagram which includes baseline covariates $L_0$ with edges feeding into all other nodes of the diagram, as well as for causal diagrams involving measurements for more than two waves. 
In the diagram, $L_1$ represents time-varying confounders measured at visit $1$, along with the indicator of having survived the first visit of the study. That is, $L_1 = (I(T > 1), I(T > 1)V_1)$; this is needed because $V_1$ is ill-defined if $T < 1$. Let $L_2$ represent time-varying confounders measured at visit $2$, including the indicator of having survived the second visit of the study: $L_2 = (I(T > 2), I(T > 2)V_2)$
The key assumptions sufficient for identification:
\begin{itemize}
\item that the exposure $A$ is (conditionally) randomized (given exposure history or baseline covariates $L_0$).
\item that at each time $t$, a set of covariates is available that is sufficient to adjust for confounding on the effect of $M_t$ on the time-to-event endpoint $T$; however, note that common causes of the mediators $M$ over time are allowed to be unmeasured, as well as common causes of confounders $L$ and time-to-event endpoint $T$.
\item that the causal diagram represents a nonparametric structural equation model with independent errors \citep{VanderWeele2014a}.
\item the consistency assumptions that $L_1(a)=L_1$ for individuals with exposure $A=a$, that $M_1(a,l_1)=M_1$ for individuals with exposure $A=a$ and covariate $L_1=l_1$, ... and the composition assumptions that $M_1(a,L_1(a))=M_1$, $L_2(a,L_1(a),M_1(a,L_1(a)))=L_2$, ...
\end{itemize}

% Following \cite{Richardson2009}, the above diagram has 3 districts $\{A\}$, $\{M_1,M_2\}$ and $\{L_1,L_2,T\}$. 
Allowing for the above structure of unmeasured confounding, the set of observed variables in the associated causal diagram generally partitions into 3 \emph{districts} \citep{Richardson2009} or \emph{c-components} \citep{Tian2002} (e.g. $\{A\}$, $\{M_1,M_2\}$ and $\{L_1,L_2,T\}$ in Figure \ref{dag}).
% It further follows from \cite{Shpitser2013} that the above causal diagram contains no recanting district for the path-specific effect via $M_1$ and $M_2$, which consists of the combination of all paths that go directly from $A$ to either $M_1$ or $M_2$, continuing to $T$ along any remaining pathway. 
Because the  path-specific effect $\pi$ on which we focus (i.e. the natural indirect effect via $M_1$ and $M_2$) consists of the combination of all paths that feed directly from $A$ to either $M_1$ or $M_2$, continuing to $T$ along any remaining pathway
(i.e. the set of pathways $\pi = \{A \rightarrow M_1 \rightarrow T, A \rightarrow M_2 \rightarrow T, A \rightarrow M_1 \rightarrow M_2 \rightarrow T, A \rightarrow M_1 \rightarrow L_2 \rightarrow T, A \rightarrow M_1 \rightarrow L_2 \rightarrow M_2 \rightarrow T\}$),
none of the districts is recanting with respect to $\pi$ \citep{Shpitser2013}. In other words, there does not exist a directed path in $\pi$ of the form $A\rightarrow D\rightarrow ...\rightarrow T$ as well as a directed path not in $\pi$ of the form $A\rightarrow D'\rightarrow ...\rightarrow Y$, where both $D$ and $D'$ belong to a common district (and possibly $D = D'$).\footnote{Strictly speaking, one needs to consider districts within a particular subgraph of the original causal diagram \citep{Shpitser2013}. However, when considering \emph{complete} causal diagrams (such as Figure \ref{dag}) with the aforementioned structure of unmeasured confounding, the set of districts in the associated subgraph corresponds to those in the original causal diagram with the exception of the district $\{A\}$.} If there would exist such a path, then the district to which $D$ and $D'$ belong, would be called a recanting district with respect to $\pi$ and the $\pi$-specific effect would not be identifiable.

This is immediately seen because all pathways leaving $A$ that are included in $\pi$ directly intercept the district $\{M_1,M_2\}$. It follows from \cite{Shpitser2013} that this path-specific effect is therefore identifiable under a NPSEM representation of the causal diagram. In particular, for any $2<t\leq 3$, the counterfactual probability
\begin{eqnarray}
S_{a,a^*}(t)&=&P\left\{T(a,L_1(a),M_1(a^*,L_1(a)),L_2(a,M_1(a^*,L_1(a))),M_2(a^*,L_1(a),\right.\nonumber\\
&&\left. M_1(a^*,L_1(a)),L_2(a,M_1(a^*,L_1(a))))>t\right\}\label{estimand}\end{eqnarray}
is identifiable as
\begin{eqnarray*}
&&\int f\left\{T(a,m_1,m_2)>t,L_1(a)=l_1,L_2(a,m_1)=l_2\right\}\\
&&\times f\left\{M_1(a^*,L_1)=m_1,M_2(a^*,l_1,l_2)=m_2\right\}dl_1dm_1dl_2dm_2
\end{eqnarray*}
It further follows from \citep{Tian2002} that $f\left\{T(a,m_1,m_2)>t,L_1(a)=l_1,L_2(a,m_1)=l_2\right\}$  equals
\begin{eqnarray*}
&&P(T>t\vert A=a, l_1, m_1, l_2, m_2) f(L_2=l_2\vert A=a, l_1, m_1) f(L_1=l_1\vert A=a)\\
&&= P(T>t\vert T> 2, A=a, l_1,m_1,l_2,m_2) f(V_2=v_2\vert T> 2, A=a,l_1,m_1) \\
&&\qquad \times P(T> 2\vert T>1, A=a,l_1,m_1)f(V_1=v_1\vert T> 1, A=a) P(T> 1\vert A=a)
\end{eqnarray*}
and $f\left\{M_1(a^*,l_1)=m_1,M_2(a^*,l_1,l_2)=m_2\right\}$ equals
\[f(M_1=m_1|T> 1,A=a^*,l_1)f(M_2=m_2|T> 2,A=a^*,l_1,m_1,l_2).\]
In the presence of baseline covariates $L_0$, all terms in the above expressions require additional conditioning on $L_0$. 

For a general $t$, one can find likewise that 
\begin{eqnarray*}
S_{a,a^*}(t)&=&\int P\left(T>t|T> \lfloor t\rfloor , \overline{m}_{\lfloor t\rfloor},\overline{l}_{\lfloor t\rfloor}, A=a,\right)
\prod_{s=1}^{\lfloor t\rfloor}f\left(m_s|T> s,\overline{l}_{s},\overline{m}_{s-1},A=a^*\right)\\
&&\times f\left(v_s|T> s,\overline{l}_{s-1},\overline{m}_{s-1},A=a\right)P\left(T\geq s|T> s-1,\overline{l}_{s-1},\overline{m}_{s-1},A=a\right)dm_sdl_s,
\end{eqnarray*}
where we define $\overline{m}_{s}\equiv (m_1,...,m_s), $\overline{l}_{s}\equiv (l_1,...,l_s)$, $m_{0}=\emptyset$ and $l_{0}=\emptyset$. Again, in the presence of baseline covariates $L_0$, all terms in the above expressions require additional conditioning on $L_0$, and the averaging is also over the distribution of $L_0$. Furthermore, identification of the terms $P\left(T\geq s|T> s-1,\overline{l}_{s-1},\overline{m}_{s-1},A=a\right)$ and $P\left(T>t|T> \lfloor t\rfloor , \overline{m}_{\lfloor t\rfloor},\overline{l}_{\lfloor t\rfloor}, A=a,\right)$ requires non-informative censoring assumptions stated in the main text below the detailed Monte Carlo algorithm.

In section 3.3 in the main text, we propose a general estimation procedure based on repeated regressions. For instance, for $1 < t \le 2$ this procedure builds on the following result
\begin{eqnarray*}
S_{1,0}(t) &\stackrel{\text{step 1}}{=}& \int \underbrace{P(T>t \vert T> \lfloor t \rfloor, \textcolor{red}{A=1}, \overline{m}_{\lfloor t \rfloor}, \overline{l}_{\lfloor t \rfloor})}_{Q^{\lfloor t \rfloor}(t)} \prod_{s=1}^{\lfloor t \rfloor} f(m_s \vert T > s, A=0, \overline{m}_{s-1}, \overline{l}_s)\\
&&\qquad \times f(l_s \vert T > s-1, A=1, \overline{m}_{s-1}, \overline{l}_{s-1}) dm_s dl_s\\
&=& \int Q^{\lfloor t \rfloor}(t) f(m_{\lfloor t \rfloor} \vert T > \lfloor t \rfloor, A=0, \overline{m}_{\lfloor t \rfloor-1}, \overline{l}_{\lfloor t \rfloor}) f(l_{\lfloor t \rfloor} \vert T > \lfloor t \rfloor -1, A=1, \overline{m}_{\lfloor t \rfloor-1}, \overline{l}_{\lfloor t \rfloor-1})\\
&&\qquad \times \prod_{s=1}^{\lfloor t \rfloor - 1} f(m_s \vert T > s, A=0, \overline{m}_{s-1}, \overline{l}_s) f(l_s \vert T > s-1, A=1, \overline{m}_{s-1}, \overline{l}_{s-1}) dm_{\lfloor t \rfloor} \\&& dm_s dl_{\lfloor t \rfloor} dl_s\\
&\stackrel{\text{step 2(a)}}{=} &\int \underbrace{E[Q^{\lfloor t \rfloor}(t) \vert T > \lfloor t \rfloor, \textcolor{red}{A=0}, \overline{m}_{\lfloor t \rfloor-1}, \overline{l}_{\lfloor t \rfloor}]}_{Q^{\lfloor t \rfloor}_m(t)} f(l_{\lfloor t \rfloor} \vert T > \lfloor t \rfloor - 1, A=1, \overline{m}_{\lfloor t \rfloor-1}, \overline{l}_{\lfloor t \rfloor-1})\\
&&\qquad \times \prod_{s=1}^{\lfloor t \rfloor - 1} f(m_s \vert T > s, A=0, \overline{m}_{s-1}, \overline{l}_s) f(l_s \vert T > s-1, A=1, \overline{m}_{s-1}, \overline{l}_{s-1}) dm_s dl_{\lfloor t \rfloor} dl_s\\
&=& \int \underbrace{E[Q^{\lfloor t \rfloor}(t) \vert T > \lfloor t \rfloor, \textcolor{red}{A=0}, \overline{m}_{\lfloor t \rfloor-1}, \overline{l}_{\lfloor t \rfloor}]}_{Q^{\lfloor t \rfloor}_m(t)} f(v_{\lfloor t \rfloor} \vert T > \lfloor t \rfloor, A=1, \overline{m}_{\lfloor t \rfloor-1}, \overline{l}_{\lfloor t \rfloor-1}) \\
&&\qquad \times P(T > \lfloor t \rfloor \vert T > \lfloor t \rfloor - 1, A=1, \overline{m}_{\lfloor t \rfloor-1}, \overline{l}_{\lfloor t \rfloor-1})\\
&&\qquad \times \prod_{s=1}^{\lfloor t \rfloor - 1} f(m_s \vert T > s, A=0, \overline{m}_{s-1}, \overline{l}_s) f(l_s \vert T > s-1, A=1, \overline{m}_{s-1}, \overline{l}_{s-1}) dm_s dv_{\lfloor t \rfloor} dl_s\\
&\stackrel{\text{step 2(b)}}{=}& \int \underbrace{E[Q^{\lfloor t \rfloor}_m(t) \vert \textcolor{red}{T > \lfloor t \rfloor, A=1}, \overline{m}_{\lfloor t \rfloor-1}, \overline{l}_{\lfloor t \rfloor-1}]}_{Q^{\lfloor t \rfloor}_l(t)} P(T > \lfloor t \rfloor \vert T > \lfloor t \rfloor - 1, A=1, \overline{m}_{\lfloor t \rfloor-1}, \overline{l}_{\lfloor t \rfloor-1})\\
&&\qquad \times  \prod_{s=1}^{\lfloor t \rfloor - 1} f(m_s \vert T > s, A=0, \overline{m}_{s-1}, \overline{l}_s) f(l_s \vert T > s-1, A=1, \overline{m}_{s-1}, \overline{l}_{s-1}) dm_s dl_s\\
&\stackrel{\text{step 2(c)}}{=}& \int \underbrace{Q^{\lfloor t \rfloor}_l(t) P(T > \lfloor t \rfloor \vert T > \lfloor t \rfloor - 1, \textcolor{red}{A=1}, \overline{m}_{\lfloor t \rfloor-1}, \overline{l}_{\lfloor t \rfloor-1})}_{Q^{\lfloor t \rfloor - 1}(t)}\\
&&\qquad \times  \prod_{s=1}^{\lfloor t \rfloor - 1} f(m_s \vert T > s, A=0, \overline{m}_{s-1}, \overline{l}_s) f(l_s \vert T > s-1, A=1, \overline{m}_{s-1}, \overline{l}_{s-1}) dm_s dl_s\\
&=& \int Q^{\lfloor t \rfloor - 1}(t) \prod_{s=1}^{\lfloor t \rfloor - 1} f(m_s \vert T > s, A=0, \overline{m}_{s-1}, \overline{l}_s) f(l_s \vert T > s-1, A=1, \overline{m}_{s-1}, \overline{l}_{s-1}) dm_s dl_s\\
&\stackrel{\text{step 2}}{=}& ... = \int Q^1(t) f(m_1 \vert T > 1, A=0, \overline{l}_1) f(l_1 \vert A=1, l_{0}) f(l_0) dl_0 dl_1 \\&=& \int Q^0(t) f(l_0) dl_0 \\&\stackrel{\text{step 3}}{=}& E\left\{Q^0(t)\right\}
\end{eqnarray*}
The indices above the equality signs refer to the corresponding steps described in the general procedure in the main paper.

The path-specific effects inferred in the article are based on contrasts,  such as (\ref{estimand}), of nested counterfactuals corresponding to the same value of $a$, but different values of $a^*$. Expression (\ref{estimand}) clarifies their interpretation, considering the problem that, for instance, $M_1(0)$ is ill-defined for subjects who would have died prior to wave 1 if they were assigned to placebo \citep{Lin2016}. For instance, let $L_t=I(T>t)$ for $t=1,2$ for simplicity of notation. Then, for $t>2$, (\ref{estimand}) expresses how likely it would be to survive time $t$, if (a) one were assigned to treatment level $a$, and (b) the mediator at time 1 were set to the value it would have taken if one were assigned to treatment $a^*$ and kept alive until wave 1 or the time to death under treatment regimen $a$, whichever comes first, and (c) the mediator at time 2 were set to the value it would have taken if one were assigned to treatment $a^*$ and kept alive until wave 2 or the time to death under treatment regimen $a$, whichever comes first (see steps a and b).

\section*{Web Appendix B: Simulations}\label{sec:sim}
To evaluate the behavior of our proposal, a simulation study was performed with $1000$ runs for data sets of $1000$ observations. We first describe the data-generating strategy for the exposure, time-varying covariates, mediators and the survival outcome. Next results for three simulation scenarios are presented: no direct effect, no indirect effect because the exposure has no effect on the mediators and the mediators have no effect on the outcome, and no indirect effect only because the exposure has no effect on the mediators. We focus on these 3 settings because there is often much interest in testing for the presence of `direct' or `indirect' effects, and moreover because the magnitude of the true effects is known in these settings. 

To generate data, first, a dichotomous exposure $A$ is drawn with $P(A = 0) = P(A = 1) = 0.5$. We assumed a study period of $5$ years with visits at $0.5, 2$ and $4$ years at which the mediators $M_{0.5},M_{2}$ and $M_{4}$ and time-varying covariates $L_{0.5},L_{2}$ and $L_{4}$ were assessed. To simulate covariates $L_{0},L_{0.5},L_{2}$ and $L_{4}$, we first generated a random intercept and a random time slope for all $1000$ observations via a multivariate normal distribution with mean intercept and slope $(\mu_{l0}, \mu_{l1})$ equal to $(65, 0.3)$ and covariance matrix with variances $(\sigma^2_{\mu_{l0}}, \sigma^2_{\mu_{l1}})$ equal to $(15,0.1)$ and correlation $-0.2$. Similarly, to simulate mediators $M_{0.5},M_{2}$ and $M_{4}$, we first generated a random intercept  and a random time slope for all $1000$ observations via a multivariate normal distribution with mean intercept and slope $(\mu_{m0}, \mu_{m1})$ equal to $(4, -0.2)$ and covariance matrix with variances $(\sigma^2_{\mu_{m0}}, \sigma^2_{\mu_{m1}})$ equal to $(1,0.1)$ and correlation $-0.3$. 

Next $L_{0},L_{0.5},L_{2}$ and $L_{4}$ are drawn from a normal distribution with variance $1$ and for $L_{0}$ mean equal to $\mathtt{E}(L_0) = \mu_{l0i}$, for $L_{0.5}$ equal to $\mathtt{E}(L_{0.5}|t,A) = \mu_{l0i} + \mu_{l1i}t + \alpha_{l1}A$, for $L_{2}$ equal to $\mathtt{E}(L_2|t,A,M_{0.5}) = \mu_{l0i} + \mu_{l1i}t + \alpha_{l2}A + 0.1M_{0.5}$ and  for $L_{4}$ equal to $\mathtt{E}(L_4|t, A,M_2) = \mu_{l0i} + \mu_{l1i}t + \alpha_{l3}A + 0.05M_{2}$, with $(\alpha_{l1}, \alpha_{l2}, \alpha_{l3})$ equal to $(0,0,0)$ in the no direct effect setting and equal to $(0.5,1,1.2)$ in the no indirect effect settings. $M_{0.5},M_{2}$ and $M_{4}$ are also drawn from a normal distribution with variance $1$ and for $M_{0.5}$ mean equal to $\mathtt{E}(M_{0.5}|t, A,L_{0.5}) = \mu_{m0i} + \mu_{m1i}t + \alpha_{m1}A + 0.05L_{0.5}$, for $M_{2}$ equal to $\mathtt{E}(M_{2}|t, A,L_{2}) = \mu_{m0i} + \mu_{m1i}t + \alpha_{m2}A + 0.075L_{2}$ and for $M_{4}$ equal to $\mathtt{E}(M_{4}|t, A,L_{4}) = \mu_{m0i} + \mu_{m1i}t + \alpha_{m3}A + 0.1L_{4}$,  with $(\alpha_{m1}, \alpha_{m2}, \alpha_{m3})$ equal to $(-2, -1.75, -1.5)$ in the no direct effect setting and equal to $(0,0,0)$ in the no indirect effect settings. 

Finally, a time-to-event outcome $T$ is drawn at each visit (i.e. $T_0$ before $L_{0.5}$ and $M_{0.5}$ are known, $T_{0.5}$ before $L_{2}$ and $M_{2}$ are known \ldots) from a Weibull distribution with shape parameter $a = 1$ and scale parameter $b = 1/ \{\lambda_T(t) \, \mbox{exp}(0.01\mu_{l0i} + \beta_{l0}L_0 + \beta_{at}A)\}$ for $t<0.5$ and $b = 1/ \{\lambda_T(t) \, \mbox{exp}(0.01\mu_{l0i} + \beta_{l0}L_0 + \beta_{at}A + \beta_{lt}L_t + \beta_{mt}M_t)\}$ for $t\geq 0.5$. Once the simulated event time was smaller than the time of the next visit, we assumed that the event took place for that patient and the event time was saved. For patients with generated event times larger than the time of the next visit, a new event time is generated in the next wave and added to the known time this patient would have survived (i.e. the time of the previous visit). This process was repeated for all visits, after the final visit event times were saved for all remaining patients. Patients with event times larger than 5 years were censored. To generate a time-varying baseline hazard $\lambda_T(t)$ we applied cubic splines and specified the function to take the values $(0.1, 0.2)$ at years $(0, 5)$. Further $\beta_{at}$ took values $(0,0,0,0)$ to generate $T_0, T_{0.5}, T_2$ and $T_4$ in the no direct effect setting and $(-1,-1,-1,-1)$ in the no indirect effect settings. $\beta_{lt}$ took values $(-0.01, -0.02, -0.04)$ to generate $T_{0.5}, T_2$ and $T_4$ in the no direct effect setting, $(0.01, 0.02, 0.04)$ in the first no indirect setting and $(0.005, 0.01, 0.02)$ in the second no indirect effect setting. $\beta_{mt}$ took values $(0.15,0.2,0.225)$ to generate $T_{0.5}, T_2$ and $T_4$ in the no direct effect setting, $(0,0,0)$ in the first no indirect effect setting and $(0.1,0.15,0.2)$ in the second no indirect effect setting. Finally $\beta_{l0}$ took the value $-0.01$ in the no direct effect setting and $-0.03$ in the no indirect effect settings. Note that $\mu_{l0}$ and $\mu_{m0}$ respectively serve as $U_l$ and $U_m$ as in Figure \ref{dag}.

Results of the simulation analyses for the three settings are presented in Figures \ref{fig1s}, \ref{fig2s} and \ref{fig3s} respectively. Results show that in all settings, as predicted by the theory, the non-parametric total effect estimate equals the total effect as estimated via the proposal in Section \ref{ch4prop}. Additionally, there is indeed no evidence of a direct or indirect effect in the first setting and the second and third setting respectively.

 \begin{center}
{\bf Figures \ref{fig1s}, \ref{fig2s} and \ref{fig3s} about here.}
\end{center}

\bibliographystyle{WileyNJD-AMA}
\bibliography{PhD}

\newpage

\begin{figure}[htpb]
\centering
\includegraphics[width=75mm]{TTE1.png}
\includegraphics[width=75mm]{TTE1bis.png} \\
\includegraphics[width=75mm]{DTE1.png}
\includegraphics[width=75mm]{ITE1.png}
\caption{Total (parametric and non-parametric), direct and indirect effect in the no direct effect setting} \label{fig1s}
\end{figure} 

\begin{figure}[htpb]
\centering
\includegraphics[width=75mm]{TTE2.png}
\includegraphics[width=75mm]{TTE2bis.png} \\
\includegraphics[width=75mm]{DTE2.png}
\includegraphics[width=75mm]{ITE2.png}
\caption{Total (parametric and non-parametric), direct and indirect effect in the first no indirect effect setting} \label{fig2s}
\end{figure} 

\begin{figure}[htpb]
\centering
\includegraphics[width=75mm]{TTE3.png}
\includegraphics[width=75mm]{TTE3bis.png} \\
\includegraphics[width=75mm]{DTE3.png}
\includegraphics[width=75mm]{ITE3.png}
\caption{Total (parametric and non-parametric), direct and indirect effect in the second no indirect effect setting} \label{fig3s}
\end{figure} 


\end{document}
