# Supplementary material for: Mediation analysis of time‐to‐event endpoints accounting for repeatedly measured mediators subject to time‐varying confounding
Source: Stat Med. 2019 Aug 14;38(24):4828–40. doi: 10.1002/sim.8336 (PMC6852414; doi:10.1002/sim.8336)
Supplement: Supplementary file 1 — SIM_8336‐Supp‐0001‐Supplementary_Material.zip [file SIM-38-4828-s001.zip › vansteelandt.sas]

/*****************************************************************************************************
 Description : SAS macro to perform mediation analyses according to Vansteelandt et al 2019, 
		Mediation analysis of time-to-event endpoints accounting for repeatedly measured 
		mediators subject to time-varying confounding. Statistics in Medicine.
               Tested with SAS 9.4M5 for UNIX.
 Input       : Time-to-event dataset (tteds) and mediator/confounder dataset (mds)
 Usage notes : The time-to-event dataset should contain USUBJID 
               to identify subjects. The mediator dataset should contain 
               the variables USUBJID, AVISITN, PARAMCD and AVAL. 
               Assessments at the last visit will not be used in the analysis 
               but the visit with day needs to be specified to mark end of trial. 

               PROC GENMOD will warn about using a logit link function with a normal distribution 
               instead of the expected binomial distribution. It nevertheless proceeds to perform 
               a quasi-binomial regression as intended.

               When using bootstrap, it is recommended to evaluate the survival function sparsely
               in order to save computing time. 
               If bootstrap is enabled, two types of confidence intervals are calculated:
                 1. Percentile: [t*(alpha/2) ; t*(1-alpha/2)]
                 2. Normal:     [t - b - z(1-alpha/2)*sd ; t - b + z(1-alpha/2)*sd]
               where t is the parameter estimate, t*(beta), b and sd are the empirical beta-quantile, 
               bias and standard deviation in the bootstrap population and 
               z(beta) is the normal beta-quantile
               For reference, see sections 5.2-5.3 in Davison and Hinkley (1997).

 Parameters  : tteds=tte                         - Time-to-event dataset
               treated=trtp eq 'Lira'            - Identification of treated subjects in tteds
               ttevar=tte                        - Variable with days to event/censoring (in tteds)
               cnsrvar=cnsr                      - Censoring variable (0=event, 1=censoring) (in tteds)
               blfactors=                        - Categorical baseline factors (in tteds)
               blcovariates=                     - Continuous baseline covariates (in tteds)
               mds=lb                            - Mediator dataset (including confounders)
               mediators=HBA1C                   - Codes (PARAMCD) for mediators (in mds)
               confounders=                      - Codes (PARAMCD) for confounders (in lds)
               visits=30 60 150                  - Visit IDs (AVISITN) for assessments (in mds)
               visitdays=0 190 1827              - The scheduled days of the visits 
                                                   (recommended to add a window of x days to ensure 
                                                    correct order of mediator value and event)
               evaldays=%bquote(0 to 1827 by 7)  - Days to evaluate survival function 
               outds=survest                     - Output dataset
               boot=0                            - Number of bootstrap replicates
               seed=0                            - Seed for bootstrap sampling
               alpha=.05                         - Alpha for bootstrap confidence interval
               outbootds=_null_                  - Output bootstrap dataset
 Example     : See end of file
 Programmer  : Martin Linder, Novo Nordisk
*****************************************************************************************************/

* Helper macro to calculate the number of words in a string;
%macro countw(string);
  %local count word;
  %let count = 1;
  %let word = %scan(&string.,&count.);
  %do %while(&word. ne);
    %let count = %eval(&count.+1);
    %let word = %scan(&string.,&count.);
  %end;
  %eval(&count.-1)
%mend countw;

* Internal macro;
%macro _calcSurv(treat1=1,
                 treat2=0,
                 mediators=,
                 confounders=,
                 blfactors=,
                 blcovariates=,
                 nvisits=3,
                 evaldays=-1);
  title "Survival probability - &treat1.,&treat2.";
  %local visidx1 visidx2 i j;

  data __tte;
    set __inds;
    if trt eq &treat1. then ttetemp = tte;
    else ttetemp = .;
  run;

  * Iterate over the time periods separated by the post-baseline visits;
  %do visidx1 = 2 %to &nvisits.;

    * Part 1;
    * Fit time-to-event data to Cox models for Treatment 1;
    * and compute predicted survival probabilities Qt for all;
    proc phreg data=__tte noprint;
      where trt eq &treat1. and tte gt ady%eval(&visidx1.-1);
    %if &blfactors. ne %then %do;
      class &blfactors.;
    %end;
      model ttetemp*cnsr(1) = &blfactors. &blcovariates. 
    %do j = 1 %to %countw(&mediators.);
      %do i = 1 %to %eval(&visidx1.-1);
        %scan(&mediators.,&j.)&i.
      %end;
    %end;
    %do j = 1 %to %countw(&confounders.);
      %do i = 1 %to %eval(&visidx1.-1);
        %scan(&confounders.,&j.)&i.
      %end;
    %end;;
      id usubjid;
      baseline covariates=__tte(where=(tte gt ady%eval(&visidx1.-1))) 
               survival=Qt out=__out_2;
    run; quit;

    proc sort data=__out_2;
      by usubjid descending ttetemp;
    run;

    data __out_3;
      set __out_2;
      where 0 lt ttetemp le ady&visidx1.;
      by usubjid descending ttetemp;
      retain ttetemp_p1 .;
      * Ensure that Qt is evaluated at the time of the visit or the last event time;
      if first.usubjid then do;
    %if &visidx1. lt &nvisits. %then %do;
        t = ady&visidx1.;
    %end;
    %else %do;
        t = ttetemp;
    %end;
        output;
      end;
      * Evaluate Qt at user-specified days;
      do ttemp = &evaldays.;
        if ady%eval(&visidx1.-1) lt ttemp lt ady&visidx1. and 
           ttetemp le ttemp and 
           (ttetemp_p1 eq . or ttetemp_p1 gt ttemp) then do;
          t = floor(ttemp);
          output;
        end;
      end;
      if last.usubjid then ttetemp_p1 = .;
      else ttetemp_p1 = ttetemp;
      keep t usubjid Qt; 
    run;

    * Reorder and remove any duplicates;
    proc sort data=__out_3 nodupkey;
      by t usubjid Qt;
    run;

    proc sql;
      create table __tpts as
      select unique(t) as t
      from __out_3;
      create table __skel as
      select *
      from __tpts, __tte
      order by t, usubjid;
    quit;

    data __Q&visidx1.data;
      merge __skel __out_3;
      by t usubjid;
    run;

    * Part 2;
    * Fit surv. prob. data with logistic regression models for Treatment 2;
    * and compute predicted values for all;
    * Iterate backwards over prior visits;
    * In the new data sets, Qt will be a product of the form Q{v-1}*Qmt;
    %do visidx2 = &visidx1. %to 3 %by -1;
      proc sql;
        create table __input_1 as
        select a.*, b.Qt as Q%eval(&visidx2.-1)
        from
      %if &visidx2. lt &visidx1. %then %do;
          __QQ&visidx1._%eval(&visidx2.+1)data a,
      %end;
      %else %do;
          __Q&visidx1.data a,
      %end;
          __Q%eval(&visidx2.-1)data b
        where a.usubjid eq b.usubjid and 
              b.t eq b.ady%eval(&visidx2.-1)
        order by t, usubjid;
      quit;

      data __input_2;
        set __input_1;
        if trt eq &treat2. and tte gt ady%eval(&visidx2.-1) then Qtemp = Qt;
        else Qtemp = .;
      run;

      ods exclude all;
      proc genmod data=__input_2;
        by t;
      %if &blfactors. ne %then %do;
        class &blfactors.;
      %end;
        model Qtemp = &blfactors. &blcovariates.
      %do j = 1 %to %countw(&mediators.);
        %do i = 1 %to %eval(&visidx2.-2);
          %scan(&mediators.,&j.)&i.
        %end;
      %end;
      %do j = 1 %to %countw(&confounders.);
        %do i = 1 %to %eval(&visidx2.-1);
          %scan(&confounders.,&j.)&i.
        %end;
      %end;
        / dist=normal link=logit;
        output out=__out_1 pred=Qmt;
      run; quit;
      ods exclude none;

      %if &confounders. ne %then %do;
      data __input_3;
        set __out_1;
        if trt eq &treat1. and tte gt ady%eval(&visidx2.-1) then Qtemp = Qmt;
        else Qtemp = .;
      run;

      ods exclude all;
      proc genmod data=__input_3;
        by t;
        %if &blfactors. ne %then %do;
        class &blfactors.;
        %end;
        model Qtemp = &blfactors. &blcovariates.
        %do j = 1 %to %countw(&mediators.);
          %do i = 1 %to %eval(&visidx2.-2);
            %scan(&mediators.,&j.)&i.
          %end;
        %end;
        %do j = 1 %to %countw(&confounders.);
          %do i = 1 %to %eval(&visidx2.-2);
            %scan(&confounders.,&j.)&i.
          %end;
        %end;
        / dist=normal link=logit;
        output out=__out_2 pred=Qlt;
      run; quit;
      ods exclude none;

      data __QQ&visidx1._&visidx2.data;
        set __out_2;
        Qt = Q%eval(&visidx2.-1)*Qlt; 
        drop Qtemp Qmt Qlt;
      run;
      %end;
      %else %do;
      data __QQ&visidx1._&visidx2.data;
        set __out_1;
        Qt = Q%eval(&visidx2.-1)*Qmt; 
        drop Qtemp Qmt;
      run;
      %end;
    %end; *of visidx2 loop;
  %end; *of visidx1 loop;

  * Merge Qt data for all time points;
  data __final;
    set __Q2data
    %do visidx1 = 3 %to &nvisits.;
      __QQ&visidx1._3data
    %end;;
  run;

  proc sort data=__final;
    by t usubjid;
  run;

  * Estimate survival curve by averaging Qt over the entire population;
  proc summary data=__final;
    by t;
    var Qt;
    output out=__finsum N=N mean=Survival;
  run;

  * Extrapolate survival curve to missing evaluation days;
  data __evaldays;
    do t = &evaldays.;
      output;
    end;
  run; 

  data survest_&treat1.&treat2.;
    merge __finsum __evaldays;
    by t;
    retain Survival_m1 1;
    if cmiss(Survival) then Survival = Survival_m1;
    Survival_m1 = Survival;
    drop Survival_m1;
    drop _type_ _freq_;
  run;
%mend _calcSurv;

* Wrapper macro;
%macro timevarmediation(tteds=tte,         
                    treated=trtp eq 'Lira',
                    ttevar=tte,            
                    cnsrvar=cnsr,          
                    blfactors=,            
                    blcovariates=,         
                    mds=lb,                
                    mediators=HBA1C,       
                    confounders=,          
                    visits=30 60 150,      
                    visitdays=0 190 1827,  
                    evaldays=%bquote(0 to 1827 by 7),  
                    outds=survest,
                    boot=0,
                    seed=0,
                    alpha=.05,
                    outbootds=_null_
                    );
  %put MESSAGE: Starting macro timevarmediation at %sysfunc(datetime(),datetime16.).;

  proc optsave out=options;
  run;
  options nonotes nosource;

  proc datasets nodetails nolist;
    delete survest_00 survest_10 survest_11 __:;
  run;

  %let nvisits=%countw(&visits.);

  * Read time-to-event data;
  data __tteds;
    set &tteds.;
    trt = &treated.;
    keep usubjid trt &blfactors. &blcovariates. &ttevar. &cnsrvar.;
    rename &ttevar.=tte &cnsrvar.=cnsr;
  run;

  proc sort data=__tteds;
    by usubjid;
  run;

  * Create a skeleton of visit data for each subject in tteds;
  data __subjvis;
    set __tteds;
    do visidx = 1 to &nvisits.;
      AVISITN = input(scan("&visits.",visidx),12.);
      output;
    end;
    keep usubjid avisitn visidx;
  run;

  * Read, sort, impute and transpose mediator data;
  %do j = 1 %to %countw(&mediators.);
  data __mds&j._1;
    set &mds.;
    where upcase(paramcd) eq upcase("%scan(&mediators.,&j.)");
    keep usubjid avisitn aval;
  run;

  proc sort data=__mds&j._1;
    by usubjid avisitn;
  run;

  data __mds&j._2;
    merge __mds&j._1 __subjvis;
    by usubjid avisitn;
    retain aval_m1 .;
    if first.usubjid then aval_m1 = aval;
    if cmiss(aval) gt 0 then aval = aval_m1;
    aval_m1 = aval;
  run;

  proc transpose data=__mds&j._2 out=__mds&j._t prefix=%scan(&mediators.,&j.);
    where avisitn in (&visits.);
    by usubjid;
    var aval;
    id visidx;
  run;
  %end;

  * Read, sort, impute and tramspose confounder data;
  %do j = 1 %to %countw(&confounders.);
  data __lds&j._1;
    set &mds.;
    where upcase(paramcd) eq upcase("%scan(&confounders.,&j.)");
    keep usubjid avisitn aval;
  run;

  proc sort data=__lds&j._1;
    by usubjid avisitn;
  run;

  data __lds&j._2;
    merge __lds&j._1 __subjvis;
    by usubjid avisitn;
    retain aval_m1 .;
    if first.usubjid then aval_m1 = aval;
    if cmiss(aval) gt 0 then aval = aval_m1;
    aval_m1 = aval;
  run;

  proc transpose data=__lds&j._2 out=__lds&j._t prefix=%scan(&confounders.,&j.);
    where avisitn in (&visits.);
    by usubjid;
    var aval;
    id visidx;
  run;
  %end;

  * Merge all input data;
  data __inds; 
    merge __tteds
  %do j = 1 %to %countw(&mediators.);
          __mds&j._t
  %end;
  %do j = 1 %to %countw(&confounders.);
          __lds&j._t
  %end;;
    by usubjid;
  %do visidx = 1 %to &nvisits.; 
    ady&visidx. = %scan(&visitdays.,&visidx.);
  %end;
    drop _name_ _label_;
  run;

  * Run the actual analyses;
  %put MESSAGE: Estimating survival curves...;
  %_calcSurv(treat1=1,treat2=0,mediators=&mediators.,confounders=&confounders.,blfactors=&blfactors.,
             blcovariates=&blcovariates.,nvisits=&nvisits.,evaldays=%bquote(&evaldays.));
  %_calcSurv(treat1=1,treat2=1,mediators=&mediators.,confounders=&confounders.,blfactors=&blfactors.,
             blcovariates=&blcovariates.,nvisits=&nvisits.,evaldays=%bquote(&evaldays.));
  %_calcSurv(treat1=0,treat2=0,mediators=&mediators.,confounders=&confounders.,blfactors=&blfactors.,
             blcovariates=&blcovariates.,nvisits=&nvisits.,evaldays=%bquote(&evaldays.));

  * Merge output data;
  data &outds.;
    label t='Time (days)' N= S00= S11= S10=
          totalEffect='Total effect: estimate'
          directEffect='Direct effect: estimate'
          mediated='Mediated proportion';
    merge survest_00(rename=(Survival=S00))
          survest_11(rename=(Survival=S11))
          survest_10(rename=(Survival=S10));
    by t;
    totalEffect = s11 - s00;
    directEffect = s10 - s00;
    mediated = 1-directEffect/totalEffect;
  run;
  
  * Perform bootstrap if enabled;
  %if &boot. gt 0 %then %do;
    proc sort data=__inds;
      by trt usubjid;
    run;

    proc surveyselect 
      data=__inds 
      noprint 
      seed=&seed.
      out=__boot
      method=urs
      samprate=1
      reps=&boot.;
      strata trt;
    run;

    proc sort data=__boot;
      by replicate usubjid;
    run;
    
    %do replicate = 1 %to &boot.;
      %put MESSAGE: Analysing bootstrap sample &replicate. at %sysfunc(datetime(),datetime16.);

      data __inds;
        length USUBJID2 $40;
        set __boot;
        where replicate = &replicate.;
        do i = 1 to NumberHits;
          usubjid2 = compress(usubjid)||'/'||compress(put(i,z4.));
          output;
        end;
        drop usubjid i numberhits expectedhits samplingweight;
        rename usubjid2=USUBJID;
      run;

      %_calcSurv(treat1=1,treat2=0,mediators=&mediators.,confounders=&confounders.,blfactors=&blfactors.,
                 blcovariates=&blcovariates.,nvisits=&nvisits.,evaldays=%bquote(&evaldays.));
      %_calcSurv(treat1=1,treat2=1,mediators=&mediators.,confounders=&confounders.,blfactors=&blfactors.,
                 blcovariates=&blcovariates.,nvisits=&nvisits.,evaldays=%bquote(&evaldays.));
      %_calcSurv(treat1=0,treat2=0,mediators=&mediators.,confounders=&confounders.,blfactors=&blfactors.,
                 blcovariates=&blcovariates.,nvisits=&nvisits.,evaldays=%bquote(&evaldays.));

      data __survest;
        merge survest_00(rename=(Survival=S00))
              survest_11(rename=(Survival=S11))
              survest_10(rename=(Survival=S10));
        by t;
        replicate = &replicate.;
        totalEffect = s11 - s00;
        directEffect = s10 - s00;
        label s00= s11= s10=;
      run;

      proc append base=__survboot data=__survest;
      run;
    %end;

    proc univariate data=__survboot noprint;
      class t;
      var totalEffect directEffect;
      output out=__survcl
             mean=tEave dEave
             stddev=tEstd dEstd
             pctlpts=%sysevalf(&alpha./2*100) %sysevalf((1 - &alpha./2)*100) 
             pctlpre=tE dE
             pctlname=lcl1 ucl1;
    run;

    data &outds.;
      label t='Time (days)' N= S00= S11= S10=;
      label totalEffect='Total effect: estimate'
            tEave='Total effect: bootstrap mean'
            tEbias='Total effect: bootstrap bias'
            tEstd='Total effect: bootstrap SD'
            tElcl1='Total effect: lower percentile cl'
            tEucl1='Total effect: upper percentile cl'
            tElcl2='Total effect: lower normal cl'
            tEucl2='Total effect: upper normal cl';
      label directEffect='Direct effect: estimate'
            dEave='Direct effect: bootstrap mean'
            dEbias='Direct effect: bootstrap bias'
            dEstd='Direct effect: bootstrap SD'
            dElcl1='Direct effect: lower percentile cl'
            dEucl1='Direct effect: upper percentile cl'
            dElcl2='Direct effect: lower normal cl'
            dEucl2='Direct effect: upper normal cl';
      label replicates='Number of replicates' alpha= mediated='Mediated proportion';
      merge &outds.(in=a) __survcl;
      by t;
      if a;
      alpha = &alpha.;
      replicates = &boot.;
      tEbias = tEave - totalEffect;
      tElcl2 = totalEffect - tEbias - probit(1-alpha/2)*tEstd;
      tEucl2 = totalEffect - tEbias + probit(1-alpha/2)*tEstd;
      dEbias = dEave - directEffect;
      dElcl2 = directEffect - dEbias - probit(1-alpha/2)*dEstd;
      dEucl2 = directEffect - dEbias + probit(1-alpha/2)*dEstd;
    run;

    data &outbootds.;
      set __survboot;
    run;
  %end;
 
  * Clean up;
  proc datasets nodetails nolist;
    delete survest_00 survest_10 survest_11 __:;
  run;

  proc optload data=options;
  run;

  %put MESSAGE: Ending macro timevarmediation at %sysfunc(datetime(),datetime16.).;

%mend timevarmediation;

/*******************************************************************************************************************
* Example of macro call using simulated data;
* Uncomment and edit path to data sets in order to run the analysis;

libname sasxpt xport "simdata-04MAR2019.xpt";

%timevarmediation(tteds=sasxpt.tte,
              treated=trtp eq 'Active',
              ttevar=ady,
              mds=sasxpt.lb,
              mediators=mediator,
              confounders=confounder,
              visits=10 20 30 40 50,
              visitdays=0 183 731 1461 1827,
              evaldays=%bquote(0 to 1827 by 7),
              outds=survest_1);

data survest_2;
  set survest_1;
  if t in (183 731 1461 1827) then t2 = t;
run;

title "Estimated survival curves";
proc sgplot data=survest_2 noautolegend;
  series x=t y=s11 / lineattrs=(color=CX001965 pattern=1 thickness=2) name="s11";
  series x=t y=s10 / lineattrs=(color=CX001965 pattern=3 thickness=2) name="s10";
  series x=t y=s00 / lineattrs=(color=CX82786F pattern=2 thickness=2) name="s00";
  text x=t2 y=s00 text=s00 / position=bottomright backlight=1;
  text x=t2 y=s10 text=s10 / position=left backlight=1 contributeoffsets=none;
  text x=t2 y=s11 text=s11 / position=topright backlight=1;
  xaxis label='Time since randomisation (days)' values=(0 183 731 1461 1827) grid;
  yaxis label='Probability of no event' values=(0.8 to 1 by .05) grid;
  keylegend "s11" "s10" "s00";
  format s00 s10 s11 6.3;
run; 
*******************************************************************************************************************/
